# Supplementary material for: β,β-Difluoro Peroxides as Fluorinated C2-Building Blocks for the Construction of Functionalized Indolizines
Source: Molecules. 2024 Dec 16;29(24):5927. doi: 10.3390/molecules29245927 (PMC11676711; doi:10.3390/molecules29245927)
Supplement: Supplementary file 1 [file molecules-29-05927-s001.zip]

Archive with 1 entries (1 files):
- molecules-3354920-supplementary.pdf
